# Supplementary material for: Machine Learning-Enhanced Evaluation of Handheld Laser-Induced Breakdown Spectroscopy (LIBS) Analytical Performance for Multi-Element Analysis of Rock Samples
Source: Sensors (Basel). 2026 Feb 6;26(3):1076. doi: 10.3390/s26031076 (PMC12900111; doi:10.3390/s26031076)
Supplement: Supplementary file 1 [file sensors-26-01076-s001.zip]

Archive with 5 entries (5 files):
- Figs S1-S2-S3-S4-S5-S6-S7-S8 Univariate Calibration and Validation Curves.pdf
- Figs S9-S10 Error Graphs.pdf
- Table S1.pdf
- Table S2.xlsx
- Table S3.xlsx
