# Supplementary material for: Machine Learning-Enhanced Evaluation of Handheld Laser-Induced Breakdown Spectroscopy (LIBS) Analytical Performance for Multi-Element Analysis of Rock Samples
Source: Sensors (Basel). 2026 Feb 6;26(3):1076. doi: 10.3390/s26031076 (PMC12900111; doi:10.3390/s26031076)
Supplement: Supplementary file 1 [file sensors-26-01076-s001.zip › Table S2.xlsx]

## Sheet: Foglio1
Name	Description	SiO2	Al2O3	MnO	MgO	CaO	Na2O	K2O	TiO2	P2O5	CO2	Fe2O3T	SO3	F	Cl	Li	Be	Ba	V	Cr	Ni	Cu	Zn	Rb	Sr	Pb
		wt%												mg/kg
AC-E	Granite	70.35	14.7	0.058	0.03	0.34	6.54	4.49	0.11	0.014	0.07	2.53	0.0175	2100	180	93	12	55	3	3.4	1.5	4	224	152	3	39
AL-I	Albite	69.34	18.59	0.004	0.035	0.384	10.59	0.14	0.012	0.038	0.2	0.075	0.02125	45	110	1	2.7	85	2	2	2	3	6	5.8	80	4.5
AN-G	Anorthosite	46.3	29.8	0.04	1.8	15.9	1.63	0.13	0.22	0.01	0.13	3.36	0.035	120	300	12.5	0.3	34	70	50	35	19	20	1	76	2
BE-N	Basalt	38.2	10.07	0.2	13.15	13.87	3.18	1.39	2.61	1.05	0.74	12.84	0.075	1000	200	13	1.9	1025*	235	360*	267*	72	120	47	1370*	4
DR-N	Diorite	52.85	17.52	0.22	4.4	7.05	2.99	1.7	1.09	0.25	0.1	9.7	0.0875	500	400	40	1.8	385	220	40	15	50	145	73	400	55
DT-N	Disthene (Kyanite)	36.45	59.2	0.008	0.04	0.04	0.04	0.12	1.4	0.09	0.62	0.66	0	40	30	26	0.3	130	150	260*	14	7	28	6	30	25
FK-N	Potash Feldspar	65.02	18.61	0.005	0.01	0.11	2.58	12.81	0.02	0.024	0.09	0.09	0.015	30	20	8.5	1	200	0.5	5	1.5	2	10	860*	39	240
GA	Granite	69.9	14.5	0.09	0.95	2.45	3.55	4.03	0.38	0.12	0.11	2.83	0.02	500	250	90	3.6	840*	38	12	7	16	80	175	310	30
GH	Granite	75.8	12.5	0.05	0.03	0.69	3.85	4.76	0.08	0.01	0.3	1.34	0.0175	3500	100	45	5.5	20	0.37	3	3	3	55	390*	8.7	67.8
GS-N	Granite	65.8	14.67	0.056	2.3	2.5	3.77	4.63	0.68	0.28	0.18	3.75	0.035	1050	450	55	5.4	1400*	65	55	34	20	48	185	570	53
MA-N	Granite	66.6	17.62	0.04	0.04	0.59	5.84	3.18	0.01	1.39	0.13	0.47	0.025	17000	140	4900*	300*	42	0.2	16	11	140	220	3600*	84	29
PM-S	Microgabbro	47	17.15	0.16	9.34	12.48	2.08	0.14	1.1	0.03	0.22	10.1	0.25	100		7.3	0.5	148	192	314*	115*	59	60	1	280	2.5
UB-N	Serpentine	39.43	2.9	0.12	35.21	1.2	0.1	0.02	0.11	0.04	0.39	8.34	0.05	95	800	27	0.2	27	75	2300*	2000*	28	85	4	9	13
WS-E	Dolerite	50.7	13.78	0.17	5.55	8.95	2.47	1	2.4	0.3	0.12	13.15	0.125	540		13.6	1.14	338	340	99	55	65	117	25	410	13.8
Mica MG	Phlogopite	38.3	15.2	0.26	20.4	0.08	0.12	10	1.63	0.01	0.15	9.46	0.03125	28500	800	110		4000*	90	100	110	4	290	1300*	27	9
ZW-C	Zinnwaldite	54	18.45	0.97	0.16	0.37	0.33	7.72	0.05	0.025	0.24	9.46	0.075	54500	30	11288*	35	52	6	56	11	39	1050	8500*	17	80
GL-O	Glauconite	50.9	7.55	0.008	4.46	0.96	0.04	7.94	0.07	0.37		19.6	0			70	5	6	65	140	36	3.5	38	238	19.3	3
ARG-CNR	Kaolinitic clay	51.47	32.89	0.01	0.49	0.41	0.39	1.49	1.49	0.06		1.62	0.04
BAR 1	Kaolinitic clay	75.53	16.74	0.01	0.14	1.59	0.05	0.21	0.92	0.03		1.21	0.03
BAR 2	Kaolinitic clay	71.61	18.16	0.01	0.17	1.43	0.08	0.34	0.94	0.04		2.82	0.05
SYF	Clay rich in glaucophane	50.57	20.11	0.37	3.6	2.8	1.17	3.97	0.78	0.15		11.45	0.08
																*Note: Values excluded for each element are indicated in red text and an asterisc.
Name	Description	Si	Al	Mn	Mg	Ca	Na	K	Ti	P	C	Fe	S
		wt%
AC-E	Granite	32.8535	7.7763	0.044921	0.01809	0.2431	2.42634	3.70425	0.065945	0.003052	0.01911	1.76948	0.007
AL-I	Albite	32.3818	9.83411	0.003098	0.021105	0.27456	3.92889	0.1155	0.007194	0.008284	0.0546	0.052455	0.0085
AN-G	Anorthosite	21.6221	15.7642	0.03098	1.0854	11.3685	0.60473	0.10725	0.13189	0.00218	0.03549	2.34998	0.014
BE-N	Basalt	17.8394	5.32703	0.1549	7.92945	9.91705	1.17978	1.14675	1.56469	0.2289	0.20202	8.9803	0.03
DR-N	Diorite	24.681	9.26808	0.17039	2.6532	5.04075	1.10929	1.4025	0.653455	0.0545	0.0273	6.78418	0.035							Table S2
DT-N	Disthene (Kyanite)	17.0222	31.3168	0.006196	0.02412	0.0286	0.01484	0.099	0.8393	0.01962	0.16926	0.461604	0
FK-N	Potash Feldspar	30.3643	9.84469	0.0038725	0.00603	0.07865	0.95718	10.5682	0.01199	0.005232	0.02457	0.062946	0.006
GA	Granite	32.6433	7.6705	0.069705	0.57285	1.75175	1.31705	3.32475	0.22781	0.02616	0.03003	1.9793	0.008
GH	Granite	35.3986	6.6125	0.038725	0.01809	0.49335	1.42835	3.927	0.04796	0.00218	0.0819	0.937196	0.007
GS-N	Granite	30.7286	7.76043	0.043372	1.3869	1.7875	1.39867	3.81975	0.40766	0.06104	0.04914	2.62275	0.014
MA-N	Granite	31.1022	9.32098	0.03098	0.02412	0.42185	2.16664	2.6235	0.005995	0.30302	0.03549	0.328718	0.01
PM-S	Microgabbro	21.949	9.07235	0.12392	5.63202	8.9232	0.77168	0.1155	0.65945	0.00654	0.06006	7.06394	0.1
UB-N	Serpentine	18.4138	1.5341	0.09294	21.2316	0.858	0.0371	0.0165	0.065945	0.00872	0.10647	5.833	0.02
WS-E	Dolerite	23.6769	7.28962	0.131665	3.34665	6.39925	0.91637	0.825	1.4388	0.0654	0.03276	9.19711	0.05
Mica MG	Phlogopite	17.8861	8.0408	0.20137	12.3012	0.0572	0.04452	8.25	0.977185	0.00218	0.04095	6.61632	0.0125
ZW-C	Zinnwaldite	25.218	9.76005	0.751265	0.09648	0.26455	0.12243	6.369	0.029975	0.00545	0.06552	6.61632	0.03
GL-O	Glauconite	23.7703	3.99395	0.006196	2.68938	0.6864	0.01484	6.5505	0.041965	0.08066		13.7082	0
ARG-CNR	Kaolinitic clay	24.0365	17.3988	0.007745	0.29547	0.29315	0.14469	1.22925	0.893255	0.01308		1.13303	0.016
BAR 1	Kaolinitic clay	35.2725	8.85546	0.007745	0.08442	1.13685	0.01855	0.17325	0.55154	0.00654		0.846274	0.012
BAR 2	Kaolinitic clay	33.4419	9.60664	0.007745	0.10251	1.02245	0.02968	0.2805	0.56353	0.00872		1.97231	0.02
SYF	Clay rich in glaucophane	23.6162	10.6382	0.286565	2.1708	2.002	0.43407	3.27525	0.46761	0.0327		8.00813	0.032
