# Supplementary material for: Machine Learning-Enhanced Evaluation of Handheld Laser-Induced Breakdown Spectroscopy (LIBS) Analytical Performance for Multi-Element Analysis of Rock Samples
Source: Sensors (Basel). 2026 Feb 6;26(3):1076. doi: 10.3390/s26031076 (PMC12900111; doi:10.3390/s26031076)
Supplement: Supplementary file 1 [file sensors-26-01076-s001.zip › Table S3.xlsx]

## Sheet: Z300
		Table S3
	PLS	RF		ANN*
Oxides	nº Latent Variables	nº Trees	Leafs	nº Neurons	nº Hidden Layers	nº PCA
SiO₂	9	11	1	4	2	5
Al2O3	4	31	1	1	1	4
MgO	2	21	1	4	2	5
CaO	1	11	1	3	2	5
Na2O	5	91	1	2	1	1
K2O	1	11	1	1	1	2
TiO2	4	51	1	2	1	3
Fe2O3	7	11	1	4	1	2
Elements
Li	4	41	1	2	1	3
Ba	1	21	1	1	1	2
V	2	21	1	2	1	3
Cr	3	11	1	5	1	1
Rb	1	11	1	1	2	1
Sr	1	1	1	3	1	5
				*Note: ANN was trained for 100 epochs with a fixed learning rate of 0.01

## Sheet: NanoLIBS
		Table S3
	PLS	RF		ANN*
Oxides	nº Latent Variables	nº Trees	Leaf	nº Neurons	nº Hidden Layers	nº PCA
SiO₂	9	101	1	2	2	1
Al2O3	5	21	1	3	1	1
MgO	1	31	1	5	1	2
CaO	1	1	1	5	1	5
Na2O	3	41	1	5	2	4
K2O	4	21	1	1	1	3
TiO2	2	21	1	4	1	2
Fe2O3	1	1	1	1	2	1
Elements
Be	8	1	1	5	2	1
Cr	1	101	1	5	1	1
Pb	1	1	1	3	1	1
				*Note: ANN was trained for 100 epochs with a fixed learning rate of 0.01
